# Supplementary material for: Sex differences in response to kanamycin-induced ototoxicity in C57BL/6 J mice
Source: Sci Rep. 2025 Oct 31;15:38139. doi: 10.1038/s41598-025-21962-y (PMC12579208; doi:10.1038/s41598-025-21962-y)
Supplement: Supplementary file 1 — Supplementary Material 1 [file 41598_2025_21962_MOESM1_ESM.xlsx]

## Sheet: Overview spss
Group	Animal	Thresholds (dB peSPL)			Threshold Shift
		Threshold D0 (dB)	Threshold D7 (dB)	Threshold D28 (dB)	Th shift D7 (dB)	Th shift D28 (dB)
M700	M512	46.5	75.3	71.8	28.8	25.3
M700	M556	37.3	87	85	47.7	49.7
M700	M558	36.4	87.9	91.8	51.5	55.4
M700	M632	39.4	90.8	97.1	51.4	57.7
M700	M629	35.4	38.9	49.6	3.5	14.2
M700	M631	36.9	88.8	88.8	51.9	51.9
M700	M299	58.4	76.5	78.2	18.2	19.9
M700	M300	43.3	81.4	89.1	38.1	45.7
M700	M566	35.5	88.1	86.9	52.7	51.4
M700	M567	37	86.2	86.5	49.2	49.5
F700	M636	36.9	57.6	46.9	20.7	10
F700	M163	37.8	NA	45.2	NA	7.4
F700	M174	37.4	NA	56.6	NA	19.2
F700	M304	36.7	NA	82.1	NA	45.4
F700	M306	36.5	NA	105	NA	69
F700	M687	38.5	36.9	49.7	1.5	11.2
F700	M689	41.4	75.7	79.5	34.3	38
F700	M211	46.6	86.5	83	39.9	36.4
F700	M213	45.1	81.7	86.8	36.6	41.7
F700	M215	46.2	100.2	96.8	54	50.6
F700	M216	46	98.9	96.5	52.8	50.5
F900	M171	41.8	NA	49.5	NA	7.7
F900	M172	37.8	NA	99.5	NA	61.6
F900	M175	38.4	NA	101.5	NA	63.2
F900	M570	39.4	NA	75.2	NA	35.8
F900	M574	39.3	NA	87.3	NA	48
F900	M120	36.6	47	39.4	10.4	2.8
F900	M122	36.7	96.9	95.4	60.2	58.7
F900	M121	37.4	81.5	88.6	44.1	51.2
F900	M123	39.1	98.1	99.8	59.1	60.7
* Animal excluded from analysis
