# Supplementary material for: Sex differences in response to kanamycin-induced ototoxicity in C57BL/6 J mice
Source: Sci Rep. 2025 Oct 31;15:38139. doi: 10.1038/s41598-025-21962-y (PMC12579208; doi:10.1038/s41598-025-21962-y)
Supplement: Supplementary file 2 — Supplementary Material 2 [file 41598_2025_21962_MOESM2_ESM.xlsx]

## Sheet: M700
A1						number of cells/100 um						IHC	OHC			threshold shift (dB)	threshold (dB peSPL)
M700	M512	IHCs	OHCs	Length		IHCs	OHCs				M512	8.92847	0.355212			25.3	71.8
	25	13	0	209		6.2201	0				M556	6.7803	0.568191			61.7	99
	37.5	19	10	225		8.44444	1.48148				M558	8.30428	0.410792			55.4	91.8
	50	25	0	228		10.9649	0				M632	8.15895	0			57.7	97.1
	675	22	1	220		10	0.151515				M629	10.1366	10.9602			14.2	49.6
	75	21	1	233		9.01288	0.143062				M631	8.66789	0.259971			51.9	88.8
											M300	10.894	0			45.7	89.1
A2						number of cells/100 um					M566	11.3138	0			51.4	86.9
M700	M556	IHCs	OHCs	Length		IHCs	OHCs				M567	10.2713	0			49.5	86.5
	25	0	0	0		0	0				M299	12.5196	0			19.9	78.2
	37.5	16	0	215		7.44186	0
	50	19	14	218		8.7156	2.14067
	67.5	17	0	182		9.34066	0
	75	20	5	238		8.40336	0.70028
A3						number of cells/100 um
M700	M558	IHCs	OHCs	Length		IHCs	OHCs
	25	15	2	196		7.65306	0.340136
	37.5	21	2	252		8.33333	0.26455
	50	19	8	184		10.3261	1.44928
	67.5	20	0	288		6.94444	0
	75	20	0	242		8.26446	0
A4						number of cells/100 um
M700	M631	IHCs	OHCs	Length		IHCs	OHCs
	25	21	1	192		10.9375	0.173611
	37.5	20	5	230		8.69565	0.724638
	50	17	0	270		6.2963	0
	62.5	17	0	208		8.17308	0
	75	23	3	249		9.23695	0.401606
A5						number of cells/100 um
M700	M629	IHCs	OHCs	Length		IHCs	OHCs
	25	20	59	188		10.6383	10.461
	37.5	24	71	221		10.8597	10.7089
	50	25	85	225		11.1111	12.5926
	62.5	24	79	273		8.79121	9.64591
	75	22	81	237		9.2827	11.3924
A6						number of cells/100 um
M700	M632	IHCs	OHCs	Length		IHCs	OHCs
	25	17	0	194		8.76289	0
	37.5	13	0	220		5.90909	0
	50	18	0	242		7.43802	0
	62.5	18	0	212		8.49057	0
	75	21	0	206		10.1942	0
A7						number of cells/100 um
M700	M566	IHCs	OHCs	Length		IHCs	OHCs
	25	18	0	177		10.1695	0
	50	21	0	188		11.1702	0
	75	31	0	246		12.6016	0
A8						number of cells/100 um
M700	M567	IHCs	OHCs	Length		IHCs	OHCs
	25	18	0	173		10.4046	0
	50	21	0	206		10.1942	0
	75	19	0	186		10.2151	0
A9						number of cells/100 um
M700	M300	IHCs	OHCs	Length		IHCs	OHCs
	25	26	0	214		12.1495	0
	50	16	0	166		9.63855	0
	75
						number of cells/100 um
A10	M299	IHCs	OHCs	Length		IHCs	OHCs
	25	20	0	166		12.0482	0
	50	24	0	169		14.2012	0
	75	19	0	168		11.3095	0

## Sheet: F700
	B1						number of cells/100 um					IHC	OHC			threshold shift (dB)	threshold (dB peSPL)
	F700	M636	IHCs	OHCs	Length		IHCs	OHCs			M636	9.12901	10.7788			10	46.9
		25	22	68	249		8.83534	9.10308			M163	10.1305	0			7.4	45.2
		37.5	20	78	272		7.35294	9.55882			M174	12.4506	12.6144			19.2	56.6
		50	24	91	223		10.7623	13.6024			M304	10.9402	0			45.4	82.1
		62.5	19	69	197		9.64467	11.6751			M306	8.69732	0			69	105
		75	20	66	221		9.04977	9.95475			M687	12.0003	12.7838			11.2	49.7
											M689	11.4022	0.0627746			38	79.5
	B2						number of cells/100 um				M211	12.5609	4.50731			36.4	83
	F700	M306	IHCs	OHCs	Length		IHCs	OHCs			M213	11.3433	0			41.7	86.8
		25	21	0	174		12.069	0			M215	11.7692	0			50.6	96.8
		50	17	0	170		10	0			M216	7.86542	0			50.5	96.5
		75	7	0	174		4.02299	0
	B3						number of cells/100 um
	F700	M163	IHCs	OHCs	Length		IHCs	OHCs
		25	20	0	185		10.8108	0
		50	20	0	200		10	0
		75	16	0	167		9.58084	0
							number of cells/100 um
	B4	M304	IHCs	OHCs	Length		IHCs	OHCs
		25	21	0	188		11.1702	0
		50	24	0	206		11.6505	0
		75	17	0	170		10	0
							number of cells/100 um
	B5	M687	IHCs	OHCs	Length		IHCs	OHCs
		25	22	69	177		12.4294	12.9944
		50	20	69	168		11.9048	13.6905
		75	21	63	180		11.6667	11.6667
							number of cells/100 um
	B6	M689	IHCs	OHCs	Length		IHCs	OHCs
		25	21	1	177		11.8644	0.188324
		50	20	0	172		11.6279	0
		75	21	0	196		10.7143	0
							number of cells/100 um
	B7	216	IHCs	OHCs	Length		IHCs	OHCs
		25	18	0	172.3		10.4469	0
		50	25	0	220		11.3636	0
		75	3	0	168		1.78571	0
							number of cells/100 um
	B8	211	IHCs	OHCs	Length		IHCs	OHCs
		25	23	25.6667	197.42		11.6503	4.33368
		50	23	24	168.82		13.624	4.73878
		75	22	23.6667	177.3		12.4083	4.44946
							number of cells/100 um
	B9	213	IHCs	OHCs	Length		IHCs	OHCs
		25	23	0	198.44		11.5904	0
		50	22	0	195.33		11.263	0
		75	19	0	170		11.1765	0
							number of cells/100 um
	B10	M215	IHCs	OHCs	Length		IHCs	OHCs
		25	20	0	167.31		11.9539	0
		50	24	0	208.72		11.4987	0
		75	23	0	194.01		11.8551	0
							number of cells/100 um
	B11	M174	IHCs	OHCs	Length		IHCs	OHCs
		25	25	64	206		12.1359	10.356
		50	31	106	245		12.6531	14.4218
		75	25	78	199		12.5628	13.0653

## Sheet: F900
	C1						number of cells/100 um
	f900	M570	IHCs	OHCs	Length		IHCs	OHCs				IHC	OHC			threshold shift (dB)	threshold (dB peSPL)
		25	18	5	195		9.23077	0.854701			M171	10.6126	3.37688			7.7	49.5
		50	16	0	200		8	0			M172	10.5394	2.77219			61.6	99.5
		75	3	0	250		1.2	0			M175	7.99807	0			63.2	101.5
											M570	6.14359	0.2849			35.8	75.2
	C2						number of cells/100 um				M574	11.5064	2.11764			48	87.3
	f900	M574	IHCs	OHCs	Length		IHCs	OHCs			M120	12.7513	10.0308			2.8	39.4
		25	34	12	236		14.4068	1.69492			M122	9.76421	0.384071			58.7	95.4
		50	19	2	190		10	0.350877			M121	11.1114	2.45108			51.2	88.6
		75	18	23	178		10.1124	4.30712			M123	10.0565	1.33077			60.7	99.8
	C3						number of cells/100 um
	f900	M122	IHCs	OHCs	Length		IHCs	OHCs
		25	17		171		9.94152	0
		50	17	1	194		8.76289	0.171821
		75	18	5	170		10.5882	0.980392
	C4						number of cells/100 um
	f900	M171	IHCs	OHCs	Length		IHCs	OHCs
		25	20	39	167		11.976	7.78443
		50	19	4	211		9.00474	0.631912
		75	19	9	175		10.8571	1.71429
	C5						number of cells/100 um
	f900	M172	IHCs	OHCs	Length		IHCs	OHCs
		25	19	8	178		10.6742	1.49813
		50	18	21	173		10.4046	4.04624
		75					#DIV/0!	#DIV/0!
							number of cells/100 um
	C6	M120	IHCs	OHCs	Length		IHCs	OHCs
		25	20	45	202		9.90099	7.42574
		50	24	87	150		16	19.3333
		75	21	17	170		12.3529	3.33333
							number of cells/100 um
	C7	M121	IHCs	OHCs	Length		IHCs	OHCs
		25	18	13	168		10.7143	2.57937
		50	19	7	169		11.2426	1.38067
		75	19	17	167		11.3772	3.39321
							number of cells/100 um
	C8	M123	IHCs	OHCs	Length		IHCs	OHCs
		25	19	18	196		9.69388	3.06122
		50	20	5	179		11.1732	0.931099
		75	16	0	172		9.30233	0
							number of cells/100 um
	C10	M175	IHCs	OHCs	Length		IHCs	OHCs
		25	22	0	187		11.7647	0
		50	3	0	244		1.22951	0
		75	22	0	200		11	0

## Sheet: All
M700	IHC	OHC	Day 28
			threshold shift (dB)	threshold (dB peSPL)
M512	8.92847	0.355212	25.3	71.8
M556	6.7803	0.568191	49.7	85
M558	8.30428	0.410792	55.4	91.8
M632	8.15895	0	57.7	97.1
M629	10.1366	10.9602	14.2	49.6
M631	8.66789	0.259971	51.9	88.8
M300	10.894	0	45.7	89.1
M566	11.3138	0	51.4	86.9
M567	10.2713	0	49.5	86.5
M299	12.5196	0	19.9	78.2
F700	IHC	OHC	Day 28
			threshold shift (dB)	threshold (dB peSPL)
M636	9.12901	10.7788	10	46.9
M163	10.1305	0	7.4	45.2
M174	12.4506	12.6144	19.2	56.6
M304	10.9402	0	45.4	82.1
M306	8.69732	0	69	105
M687	12.0003	12.7838	11.2	49.7
M689	11.4022	0.0627746	38	79.5
M211	12.5609	4.50731	36.4	83
M213	11.3433	0	41.7	86.8
M215	11.7692	0	50.6	96.8
M216	7.86542	0	50.5	96.5
F900	IHC	OHC	Day 28
			threshold shift (dB)	threshold (dB peSPL)
M171	10.6126	3.37688	7.7	49.5
M172	10.5394	2.77219	61.6	99.5
M175	7.99807	0	63.2	101.5
M570	6.14359	0.2849	35.8	75.2
M574	11.5064	2.11764	48	87.3
M120	12.7513	10.0308	2.8	39.4
M122	9.76421	0.384071	58.7	95.4
M121	11.1114	2.45108	51.2	88.6
M123	10.0565	1.33077	60.7	99.8
