# Supplementary material for: Sex differences in response to kanamycin-induced ototoxicity in C57BL/6 J mice
Source: Sci Rep. 2025 Oct 31;15:38139. doi: 10.1038/s41598-025-21962-y (PMC12579208; doi:10.1038/s41598-025-21962-y)
Supplement: Supplementary file 3 — Supplementary Material 3 [file 41598_2025_21962_MOESM3_ESM.xlsx]

## Sheet: Overview spss
Group	Animal	Thresholds (dB peSPL)		Threshold Shift
		Threshold D0 (dB)	Threshold D7 (dB)	Th shift D7 (dB)
M700*	M194	48	95	47
M700*	M202	45	76	31
M700*	M209	37	87	50
F700*	M216	28.4	50.2201	21.8201
F700*	M199	33.5	56.4848	22.9848
F700*	M222	36.8	68.5376	31.7376
F700*	M207	29.1	87	57.9
F700*	M224	44.5	75.7625	31.2625
F700*	M215t	40.9	87	46.1
F700*	M206	40.4	88	47.6
F700*	M203	42.1	46.7688	4.66881
F700*	M66	25	44	19
F700*	M219	44.7	54.8301	10.1301
F700*	M67	25	24	-1
F900*	M30	36	88	52
F900*	M32	34	81	47
F900*	M84	35	78	43
F900*	M384	26	85	59
F900*	M639	36	96	60
F900*	M775	36	34	-2
F900*	M777	36	38	2
